# Supplementary material for: Transnational Healthcare Practices Among Afghan, Syrian, and Ukrainian Refugee Older Adults in the Greater Toronto Area: A Study Protocol
Source: Healthcare (Basel). 2025 Oct 21;13(20):2644. doi: 10.3390/healthcare13202644 (PMC12562360; doi:10.3390/healthcare13202644)
Supplement: Supplementary file 1 [file healthcare-13-02644-s001.zip]

Archive with 1 entries (1 files):
- healthcare-3825189-supplementary.pdf
